# Supplementary material for: Repeated clinical malaria episodes are associated with modification of the immune system in children
Source: BMC Med. 2019 Mar 13;17:60. doi: 10.1186/s12916-019-1292-y (PMC6415347; doi:10.1186/s12916-019-1292-y)
Supplement: Supplementary file 1 — Table S1. Flow cytometry antibody panel. (XLSX 9 kb) [file 12916_2019_1292_MOESM1_ESM.xlsx]

## Sheet: Sheet1
Supplementary Table S1: Flow cytometry antibody panel.
Marker	Fluorophore
CD8	BV785
HLA-DR	BV711
CD45RA	BV650
CD4	BV605
Live/Dead	BV510
CD303	BV421
CD16	PerCP Cy5.5
CD3	FITC
gdTCR	PE-Cy7
CD19	PE-Texas red
CD56	PE
CD14	APC-CY7
CD45RO	AF700
CD11c	APC
