# Supplementary material for: Repeated clinical malaria episodes are associated with modification of the immune system in children
Source: BMC Med. 2019 Mar 13;17:60. doi: 10.1186/s12916-019-1292-y (PMC6415347; doi:10.1186/s12916-019-1292-y)
Supplement: Supplementary file 4 — Table S2. k-means clustering of differentially expressed genes between low- and high-episode children. (XLSX 10 kb) [file 12916_2019_1292_MOESM4_ESM.xlsx]

## Sheet: Sheet1
Supplementary Table S2: K-means clustering of differentially expressed genes between low and high- episode children.
name	cluster	name	padj
ENSG00000143842	1	SOX13	0.0204879
ENSG00000138311	1	ZNF365	0.111466
ENSG00000197467	1	COL13A1	0.0204879
ENSG00000171101	1	SIGLEC17P	0.0371932
ENSG00000233133	1	AC104451.1	0.175132
ENSG00000061676	1	NCKAP1	0.192832
ENSG00000073969	1	NSF	0.175132
ENSG00000253676	1	TAGLN2P1	0.191293
ENSG00000227826	1	HLA-DRB4	0.033166
ENSG00000228284	1	HLA-DQA1	0.00958631
ENSG00000206302	1	HLA-DQB1	0.0223231
ENSG00000213085	1	CFAP45	0.0890734
ENSG00000230373	1	GOLGA6L17P	0.191293
ENSG00000132470	1	ITGB4	0.179886
ENSG00000224212	1	TAP1	0.0807237
ENSG00000240247	2	DEFA1B	0.0890734
ENSG00000231475	2	IGHV4-31	0.191293
ENSG00000206047	2	DEFA1	0.0416834
ENSG00000152766	3	ANKRD22	0.123037
ENSG00000162772	3	ATF3	0.191293
ENSG00000010030	3	ETV7	0.191293
ENSG00000214872	3	SMTNL1	0.0271185
ENSG00000162512	3	SDC3	0.175132
ENSG00000111801	3	BTN3A3	0.076899
ENSG00000277816	3	LILRB3	0.0204879
ENSG00000130656	4	HBZ	0.171915
ENSG00000134532	4	SOX5	0.145415
ENSG00000105492	4	SIGLEC6	0.033166
ENSG00000198108	4	CHSY3	0.0211138
ENSG00000211804	4	TRDV1	0.149906
ENSG00000276977	4	PDCD1	0.0807237
ENSG00000142611	4	PRDM16	0.033166
ENSG00000175906	4	ARL4D	0.0807237
ENSG00000213934	4	HBG1	0.191293
ENSG00000124920	4	MYRF	0.0210633
ENSG00000128274	4	A4GALT	0.149906
