# Supplementary material for: Repeated clinical malaria episodes are associated with modification of the immune system in children
Source: BMC Med. 2019 Mar 13;17:60. doi: 10.1186/s12916-019-1292-y (PMC6415347; doi:10.1186/s12916-019-1292-y)
Supplement: Supplementary file 6 — Table S3. Mean levels of detectable plasma cytokines. (XLSX 11 kb) [file 12916_2019_1292_MOESM6_ESM.xlsx]

## Sheet: FinalisedCytokineList(1)
Supplementary Table S3: Mean levels of detectable plasma cytokines on the natural log-scale (excluding 4 cytokines found to the statistically different between groups)
Mean (SD, N) plasma cytokines (Natural log(pg/mL))
	Ngerenya	Junju High	Junju Low
EGF	5.34 (0.64, 26)	5.06 (0.82, 17)	5.42 (0.65, 21)
FGF.2	3.60 (1.09, 18)	3.36 (1.11, 16)	3.78 (0.97, 18)
Eotaxin.1	3.38 (0.43, 25)	3.23 (0.81, 17)	3.64 (0.42, 20)
TGF.a	1.20 (0.93, 22)	1.41 (1.41, 16)	1.14 (1.21, 21)
G.CSF	2.19 (1.61, 24)	2.32 (1.52, 17)	2.45 (1.70, 20)
GM.CSF	2.33 (1.27, 25)	2.82 (0.73, 16)	2.92 (1.01, 21)
MDC	6.69 (0.62, 26)	6.69 (0.34, 17)	6.81 (0.43, 21)
PDGF.AA	6.65 (0.49, 26)	6.36 (0.42, 17)	6.48 (0.60, 21)
sCD40L	6.68 (0.45, 26)	6.41 (0.47, 17)	6.88 (0.55, 21)
IL.17A	0.51 (1.48, 22)	0.33 (0.76, 13)	0.11 (1.28, 19)
IL.9	-0.37 (1.06, 26)	-0.58 (0.64, 17)	0.13 (0.93, 21)
IL.3	-1.02 (1.17, 26)	-1.12 (0.32, 17)	-1.04 (0.40, 21)
IL.5	-0.29 (1.26, 26)	-0.42 (1.11, 14)	-0.65 (1.09, 19)
IL.8	2.30 (0.86, 26)	2.28 (0.89, 17)	2.05 (0.83, 21)
IP.10	6.18 (0.61, 26)	6.29 (0.84, 17)	6.29 (0.50, 21)
MCP.1	5.19 (0.34, 26)	5.24 (0.30, 17)	5.25 (0.37, 21)
RANTES	7.09 (0.58, 21)	7.33 (0.39, 15)	7.32 (0.57, 20)
IL.18	5.03 (0.55, 26)	5.68 (1.13, 17)	5.33 (0.63, 20)
Eotaxin.2	5.22 (0.90, 23)	4.31 (1.17, 13)	4.60 (1.70, 18)
MCP.2	2.81 (0.48, 21)	2.83 (0.50, 16)	2.82 (0.42, 19)
BCA.1	4.77 (0.57, 26)	4.96 (0.94, 17)	4.88 (0.36, 21)
MCP.4	1.94 (1.02, 26)	1.85 (0.96, 16)	1.93 (1.04, 21)
I.309	0.70 (0.33, 26)	0.71 (0.74, 17)	0.82 (0.35, 21)
TARC	4.22 (0.62, 26)	3.75 (0.73, 17)	3.94 (0.53, 21)
X6CKine	5.78 (0.50, 26)	5.58 (1.23, 17)	5.98 (0.50, 21)
TPO	5.70 (1.28, 24)	6.39 (1.96, 16)	6.19 (0.90, 20)
IL.21	0.28 (1.47, 22)	1.07 (0.90, 13)	0.79 (0.95, 18)
TRAIL	4.07 (0.72, 26)	4.46 (0.60, 17)	4.23 (0.57, 21)
CTACK	6.50 (0.38, 26)	6.36 (0.55, 17)	6.65 (0.31, 21)
SDF.1a.B	7.71 (0.45, 25)	7.39 (0.75, 17)	7.82 (0.36, 21)
ENA.78	7.82 (0.50, 26)	7.47 (0.81, 17)	7.68 (0.82, 21)
