# Supplementary material for: Repeated clinical malaria episodes are associated with modification of the immune system in children
Source: BMC Med. 2019 Mar 13;17:60. doi: 10.1186/s12916-019-1292-y (PMC6415347; doi:10.1186/s12916-019-1292-y)
Supplement: Supplementary file 10 — Table S4. Results of GSEA analysis of CD8+ T cell deconvolution signature associated with high-episode children. (XLSX 13 kb) [file 12916_2019_1292_MOESM10_ESM.xlsx]

## Sheet: overlap-2
Supplementary Table S4: Results of GSEA analysis of CD8+ T cell deconvolution signature associated with high episode children.
Overlap Results
Collection(s):	BP, CP:KEGG, CP:REACTOME, MF
# overlaps shown:	10
# genesets in collections:	6197
# genes in comparison (n):	25
# genes in universe (N):	45956
Gene Set Name	# Genes in Gene Set (K)	Description	# Genes in Overlap (k)	k/K	p-value	FDR q-value
GO_IMMUNE_RESPONSE	1100	Any immune system process that functions in the calibrated response of an organism to a potential internal or invasive threat.	11	0.01	4.61e-12	2.86e-08
KEGG_PRIMARY_IMMUNODEFICIENCY	35	Primary immunodeficiency	5	0.1429	9.99e-12	3.1e-08
GO_REGULATION_OF_IMMUNE_SYSTEM_PROCESS	1403	Any process that modulates the frequency, rate, or extent of an immune system process.	11	0.0078	6.21e-11	1.28e-07
GO_IMMUNE_SYSTEM_PROCESS	1984	Any process involved in the development or functioning of the immune system, an organismal system for calibrated responses to potential internal or invasive threats.	12	0.006	1.25e-10	1.94e-07
GO_REGULATION_OF_IMMUNE_RESPONSE	858	Any process that modulates the frequency, rate or extent of the immune response, the immunological reaction of an organism to an immunogenic stimulus.	9	0.0105	4.13e-10	5.12e-07
GO_LYMPHOCYTE_ACTIVATION	342	A change in morphology and behavior of a lymphocyte resulting from exposure to a specific antigen, mitogen, cytokine, chemokine, cellular ligand, or soluble factor.	7	0.0205	5.09e-10	5.26e-07
GO_LEUKOCYTE_ACTIVATION	414	A change in morphology and behavior of a leukocyte resulting from exposure to a specific antigen, mitogen, cytokine, cellular ligand, or soluble factor.	7	0.0169	1.91e-09	1.69e-06
KEGG_T_CELL_RECEPTOR_SIGNALING_PATHWAY	108	T cell receptor signaling pathway	5	0.0463	3.34e-09	2.59e-06
GO_SIGNAL_TRANSDUCER_ACTIVITY	1731	Conveys a signal across a cell to trigger a change in cell function or state. A signal is a physical entity or change in state that is used to transfer information in order to trigger a response.	10	0.0058	1.09e-08	7.51e-06
GO_CELL_ACTIVATION	568	A change in the morphology or behavior of a cell resulting from exposure to an activating factor such as a cellular or soluble ligand.	7	0.0123	1.68e-08	1.04e-05
Gene/Gene Set Overlap Matrix
Entrez Gene Id	Gene Symbol	Gene Description	GO_IMMUNE_RESPONSE	KEGG_PRIMARY_IMMUNODEFICIENCY	GO_REGULATION_OF_IMMUNE_SYSTEM_PROCESS	GO_IMMUNE_SYSTEM_PROCESS	GO_REGULATION_OF_IMMUNE_RESPONSE	GO_LYMPHOCYTE_ACTIVATION	GO_LEUKOCYTE_ACTIVATION	KEGG_T_CELL_RECEPTOR_SIGNALING_PATHWAY	GO_SIGNAL_TRANSDUCER_ACTIVITY	GO_CELL_ACTIVATION
925	CD8A	CD8a molecule	GO_IMMUNE_RESPONSE	KEGG_PRIMARY_IMMUNODEFICIENCY	GO_REGULATION_OF_IMMUNE_SYSTEM_PROCESS	GO_IMMUNE_SYSTEM_PROCESS	GO_REGULATION_OF_IMMUNE_RESPONSE	GO_LYMPHOCYTE_ACTIVATION	GO_LEUKOCYTE_ACTIVATION	KEGG_T_CELL_RECEPTOR_SIGNALING_PATHWAY	GO_SIGNAL_TRANSDUCER_ACTIVITY	GO_CELL_ACTIVATION
926	CD8B	CD8b molecule	GO_IMMUNE_RESPONSE	KEGG_PRIMARY_IMMUNODEFICIENCY	GO_REGULATION_OF_IMMUNE_SYSTEM_PROCESS	GO_IMMUNE_SYSTEM_PROCESS	GO_REGULATION_OF_IMMUNE_RESPONSE	GO_LYMPHOCYTE_ACTIVATION	GO_LEUKOCYTE_ACTIVATION	KEGG_T_CELL_RECEPTOR_SIGNALING_PATHWAY	GO_SIGNAL_TRANSDUCER_ACTIVITY	GO_CELL_ACTIVATION
3932	LCK	lymphocyte-specific protein tyrosine kinase	GO_IMMUNE_RESPONSE	KEGG_PRIMARY_IMMUNODEFICIENCY	GO_REGULATION_OF_IMMUNE_SYSTEM_PROCESS	GO_IMMUNE_SYSTEM_PROCESS	GO_REGULATION_OF_IMMUNE_RESPONSE	GO_LYMPHOCYTE_ACTIVATION	GO_LEUKOCYTE_ACTIVATION	KEGG_T_CELL_RECEPTOR_SIGNALING_PATHWAY		GO_CELL_ACTIVATION
958	CD40	CD40 molecule, TNF receptor superfamily member 5	GO_IMMUNE_RESPONSE	KEGG_PRIMARY_IMMUNODEFICIENCY	GO_REGULATION_OF_IMMUNE_SYSTEM_PROCESS	GO_IMMUNE_SYSTEM_PROCESS	GO_REGULATION_OF_IMMUNE_RESPONSE	GO_LYMPHOCYTE_ACTIVATION	GO_LEUKOCYTE_ACTIVATION		GO_SIGNAL_TRANSDUCER_ACTIVITY	GO_CELL_ACTIVATION
27040	LAT	linker for activation of T cells	GO_IMMUNE_RESPONSE		GO_REGULATION_OF_IMMUNE_SYSTEM_PROCESS	GO_IMMUNE_SYSTEM_PROCESS	GO_REGULATION_OF_IMMUNE_RESPONSE	GO_LYMPHOCYTE_ACTIVATION	GO_LEUKOCYTE_ACTIVATION	KEGG_T_CELL_RECEPTOR_SIGNALING_PATHWAY		GO_CELL_ACTIVATION
9447	AIM2	absent in melanoma 2	GO_IMMUNE_RESPONSE		GO_REGULATION_OF_IMMUNE_SYSTEM_PROCESS	GO_IMMUNE_SYSTEM_PROCESS	GO_REGULATION_OF_IMMUNE_RESPONSE
27240	SIT1	signaling threshold regulating transmembrane adaptor 1	GO_IMMUNE_RESPONSE		GO_REGULATION_OF_IMMUNE_SYSTEM_PROCESS	GO_IMMUNE_SYSTEM_PROCESS
4283	CXCL9	chemokine (C-X-C motif) ligand 9	GO_IMMUNE_RESPONSE		GO_REGULATION_OF_IMMUNE_SYSTEM_PROCESS	GO_IMMUNE_SYSTEM_PROCESS
643	CXCR5	chemokine (C-X-C motif) receptor 5	GO_IMMUNE_RESPONSE			GO_IMMUNE_SYSTEM_PROCESS		GO_LYMPHOCYTE_ACTIVATION	GO_LEUKOCYTE_ACTIVATION		GO_SIGNAL_TRANSDUCER_ACTIVITY	GO_CELL_ACTIVATION
3001	GZMA	granzyme A (granzyme 1, cytotoxic T-lymphocyte-associated serine esterase 3)	GO_IMMUNE_RESPONSE			GO_IMMUNE_SYSTEM_PROCESS
29802	VPREB3	pre-B lymphocyte 3	GO_IMMUNE_RESPONSE			GO_IMMUNE_SYSTEM_PROCESS
916	CD3E	CD3e molecule, epsilon (CD3-TCR complex)		KEGG_PRIMARY_IMMUNODEFICIENCY	GO_REGULATION_OF_IMMUNE_SYSTEM_PROCESS	GO_IMMUNE_SYSTEM_PROCESS	GO_REGULATION_OF_IMMUNE_RESPONSE	GO_LYMPHOCYTE_ACTIVATION	GO_LEUKOCYTE_ACTIVATION	KEGG_T_CELL_RECEPTOR_SIGNALING_PATHWAY	GO_SIGNAL_TRANSDUCER_ACTIVITY	GO_CELL_ACTIVATION
3902	LAG3	lymphocyte-activation gene 3			GO_REGULATION_OF_IMMUNE_SYSTEM_PROCESS		GO_REGULATION_OF_IMMUNE_RESPONSE				GO_SIGNAL_TRANSDUCER_ACTIVITY
53347	UBASH3A	ubiquitin associated and SH3 domain containing A			GO_REGULATION_OF_IMMUNE_SYSTEM_PROCESS		GO_REGULATION_OF_IMMUNE_RESPONSE
2041	EPHA1	EPH receptor A1									GO_SIGNAL_TRANSDUCER_ACTIVITY
3595	IL12RB2	interleukin 12 receptor, beta 2									GO_SIGNAL_TRANSDUCER_ACTIVITY
2841	GPR18	G protein-coupled receptor 18									GO_SIGNAL_TRANSDUCER_ACTIVITY
80833	APOL3	apolipoprotein L, 3									GO_SIGNAL_TRANSDUCER_ACTIVITY
7130	TNFAIP6	tumor necrosis factor, alpha-induced protein 6
11123	RCAN3	RCAN family member 3
3382	ICA1	islet cell autoantigen 1, 69kDa
9136	RRP9	ribosomal RNA processing 9, small subunit (SSU) processome component, homolog (yeast)
28670	TRAV13-2	T cell receptor alpha variable 13-2
28671	TRAV13-1	T cell receptor alpha variable 13-1
56833	SLAMF8	SLAM family member 8
